# Supplementary material for: Transverse Maxillary Correction: Leaf Expander vs. Rapid Maxillary Expansion Appliances—A Systematic Review and Meta-Analysis
Source: Children (Basel). 2026 Mar 12;13(3):396. doi: 10.3390/children13030396 (PMC13025118; doi:10.3390/children13030396)
Supplement: Supplementary file 1 [file children-13-00396-s001.zip]

Archive with 1 entries (1 files):
- children-4186360-supplementary.pdf
